# Supplementary material for: Effects of Wood-Derived Biochar on Germination, Physiology, and Growth of European Beech (Fagus sylvatica L.) and Turkey Oak (Quercus cerris L.)
Source: Plants (Basel). 2022 Nov 26;11(23):3254. doi: 10.3390/plants11233254 (PMC9741182; doi:10.3390/plants11233254)
Supplement: Supplementary file 1 [file plants-11-03254-s001.zip]

Archive with 1 entries (1 files):
- plants-2012932-supplementary.pdf
